# Supplementary material for: Painting observation changes balance in patients with bilateral vestibulopathy
Source: PLoS One. 2025 Dec 5;20(12):e0336800. doi: 10.1371/journal.pone.0336800 (PMC12680332; doi:10.1371/journal.pone.0336800)
Supplement: S1 File — (XLSX) [file pone.0336800.s001.xlsx]

## Sheet: Supplementary_data
Subject	Sex	Group	Age	Study_Level (years)	Height (cm)	Shoe_size (mm)	Condition	Amplitude_ML (mm)	Amplitude_AP (mm)	Standard_Deviation_ML (mm)	Standard_Deviation_AP (mm)	Velocity_ML (mm/s)	Velocity_AP (mm/s)
1	F	Patients	64	17	164	233	Open	36.982	33.077	6.405	7.843	9.026	7.247
1	F	Patients	64	17	164	233	Closed	30.902	41.336	5.144	7.043	11.120	18.410
1	F	Patients	64	17	164	233	Painting	23.811	28.860	3.256	4.709	10.072	7.730
2	F	Patients	39	17	172	248	Open	24.383	29.924	4.085	5.346	8.689	7.300
2	F	Patients	39	17	172	248	Closed	26.917	32.981	4.562	6.853	11.618	10.068
2	F	Patients	39	17	172	248	Painting	29.201	31.682	4.860	7.324	8.379	7.807
3	M	Patients	69	12	169	264	Open	34.169	48.593	5.133	6.765	6.284	10.816
3	M	Patients	69	12	169	264	Closed	NA	NA	NA	NA	NA	NA
3	M	Patients	69	12	169	264	Painting	24.150	24.746	4.030	3.781	5.551	9.636
4	F	Patients	66	15	156	233	Open	10.927	26.415	1.847	5.862	6.308	10.630
4	F	Patients	66	15	156	233	Closed	24.667	56.439	4.179	6.229	9.558	22.977
4	F	Patients	66	15	156	233	Painting	12.089	14.176	2.428	2.356	4.765	6.810
5	F	Patients	76	12	150	209	Open	66.723	42.732	10.786	6.496	12.568	18.049
5	F	Patients	76	12	150	209	Closed	63.338	37.047	8.677	6.735	8.398	15.015
5	F	Patients	76	12	150	209	Painting	NA	NA	NA	NA	NA	NA
6	M	Patients	63	12	180	272	Open	18.597	20.631	3.203	4.307	10.110	8.783
6	M	Patients	63	12	180	272	Closed	20.066	36.053	3.771	6.664	7.416	12.672
6	M	Patients	63	12	180	272	Painting	18.831	26.483	2.778	4.126	10.582	10.674
7	M	Patients	74	17	165	248	Open	15.589	18.481	2.801	3.240	5.550	8.825
7	M	Patients	74	17	165	248	Closed	15.419	20.274	2.681	3.882	7.644	7.964
7	M	Patients	74	17	165	248	Painting	14.533	15.721	2.735	2.734	5.279	9.486
8	M	Patients	69	14	176	264	Open	9.572	23.008	1.973	4.308	3.135	7.630
8	M	Patients	69	14	176	264	Closed	24.063	25.634	3.825	4.966	4.725	13.622
8	M	Patients	69	14	176	264	Painting	10.292	22.114	1.656	3.512	4.549	7.028
9	M	Patients	75	17	177	272	Open	36.934	46.714	6.276	7.600	31.377	26.079
9	M	Patients	75	17	177	272	Closed	191.882	138.569	31.655	24.443	144.487	157.994
9	M	Patients	75	17	177	272	Painting	38.198	49.897	5.845	8.558	30.045	25.998
10	M	Patients	76	14	171	256	Open	56.313	62.265	8.009	11.829	26.200	30.259
10	M	Patients	76	14	171	256	Closed	NA	NA	NA	NA	NA	NA
10	M	Patients	76	14	171	256	Painting	80.812	130.101	12.160	16.352	57.83	91.944
11	M	Patients	75	17	181	280	Open	43.045	55.518	8.841	11.825	12.558	13.122
11	M	Patients	75	17	181	280	Closed	53.007	55.441	9.421	9.821	16.025	18.580
11	M	Patients	75	17	181	280	Painting	50.393	51.297	7.335	7.090	10.607	11.476
12	F	Patients	46	12	174	264	Open	45.314	52.812	7.489	11.290	6.078	9.470
12	F	Patients	46	12	174	264	Closed	NA	NA	NA	NA	NA	NA
12	F	Patients	46	12	174	264	Painting	71.254	63.267	11.573	10.577	8.204	9.383
13	F	Patients	51	17	171	241	Open	6.636	11.785	1.483	2.185	4.487	4.938
13	F	Patients	51	17	171	241	Closed	17.967	21.706	2.871	3.322	5.862	8.365
13	F	Patients	51	17	171	241	Painting	12.129	10.563	1.687	2.115	5.003	5.169
14	F	Patients	45	17	167	225	Open	81.496	112.195	15.800	29.447	13.429	19.250
14	F	Patients	45	17	167	225	Closed	80.273	126.513	13.279	26.426	16.363	38.034
14	F	Patients	45	17	167	225	Painting	148.228	145.662	24.119	41.086	28.663	35.321
15	F	Patients	50	14	172	233	Open	17.445	20.623	3.126	4.079	5.431	7.446
15	F	Patients	50	14	172	233	Closed	39.000	45.935	4.976	7.122	6.966	14.973
15	F	Patients	50	14	172	233	Painting	17.855	26.791	3.186	5.109	5.084	7.130
17	F	Patients	52	16	175	256	Open	22.874	31.514	3.693	5.197	10.245	11.217
17	F	Patients	52	16	175	256	Closed	24.329	30.023	4.417	6.264	8.571	14.270
17	F	Patients	52	16	175	256	Painting	14.951	48.727	3.291	12.728	4.559	6.946
18	M	Patients	63	17	180	264	Open	20.687	35.491	3.138	8.442	6.878	7.080
18	M	Patients	63	17	180	264	Closed	47.800	62.781	7.068	11.488	26.994	20.761
18	M	Patients	63	17	180	264	Painting	13.445	16.908	2.553	2.811	4.241	5.056
19	F	Patients	60	17	165	241	Open	30.227	55.073	4.871	11.659	10.586	9.462
19	F	Patients	60	17	165	241	Closed	28.482	27.602	5.733	4.970	8.823	12.359
19	F	Patients	60	17	165	241	Painting	40.863	62.493	6.923	8.253	10.303	11.983
20	M	Patients	64	12	171	264	Open	20.417	22.460	3.373	3.783	6.538	9.435
20	M	Patients	64	12	171	264	Closed	50.337	80.521	5.752	9.516	12.412	21.356
20	M	Patients	64	12	171	264	Painting	19.458	19.559	3.682	3.892	6.578	8.807
21	F	Patients	33	15	170	241	Open	38.146	37.695	5.506	7.643	6.671	9.779
21	F	Patients	33	15	170	241	Closed	35.624	76.284	7.291	16.503	8.365	12.836
21	F	Patients	33	15	170	241	Painting	28.872	63.013	4.920	12.697	5.737	8.449
22	M	Patients	74	12	179	272	Open	23.412	27.148	4.280	6.563	7.193	6.659
22	M	Patients	74	12	179	272	Closed	29.780	29.212	5.163	5.950	12.761	12.850
22	M	Patients	74	12	179	272	Painting	22.273	20.147	4.257	3.908	5.998	6.282
23	F	Patients	38	11	170	256	Open	98.175	106.122	17.878	24.084	14.033	17.351
23	F	Patients	38	11	170	256	Closed	91.434	164.403	14.944	28.363	25.052	30.810
23	F	Patients	38	11	170	256	Painting	77.108	104.285	17.184	18.545	12.509	15.446
24	F	Patients	46	12	157	233	Open	23.774	58.769	4.221	10.470	12.678	17.417
24	F	Patients	46	12	157	233	Closed	64.936	66.973	8.273	11.188	19.413	27.993
24	F	Patients	46	12	157	233	Painting	30.207	40.690	5.415	7.394	11.833	16.006
26	F	Patients	68	17	171	264	Open	19.615	28.539	3.312	5.780	5.597	8.843
26	F	Patients	68	17	171	264	Closed	42.579	49.403	6.414	8.349	12.152	22.536
26	F	Patients	68	17	171	264	Painting	26.690	23.525	5.562	4.578	6.600	10.494
27	F	Patients	69	15	156	233	Open	38.320	40.489	6.791	7.502	20.102	10.853
27	F	Patients	69	15	156	233	Closed	60.443	43.743	7.337	7.240	30.674	22.646
27	F	Patients	69	15	156	233	Painting	17.186	27.302	3.171	5.736	10.703	8.280
28	F	Patients	75	12	158	241	Open	78.003	41.558	7.432	4.821	25.172	15.206
28	F	Patients	75	12	158	241	Closed	30.064	37.679	4.962	6.126	16.737	28.556
28	F	Patients	75	12	158	241	Painting	26.479	22.864	4.947	3.498	10.505	14.324
29	F	Patients	67	17	158	233	Open	140.416	72.721	23.269	10.501	27.419	30.373
29	F	Patients	67	17	158	233	Closed	7.752	17.125	1.382	3.612	4.171	10.233
29	F	Patients	67	17	158	233	Painting	8.619	13.161	1.813	2.059	4.245	8.134
30	M	Patients	48	14	186	272	Open	32.579	39.840	6.079	8.267	8.165	7.904
30	M	Patients	48	14	186	272	Closed	43.552	38.757	6.637	7.123	12.615	16.679
30	M	Patients	48	14	186	272	Painting	35.262	25.860	8.437	5.763	9.519	9.055
31	M	Patients	52	12	167	248	Open	25.329	33.701	4.201	6.039	8.100	11.443
31	M	Patients	52	12	167	248	Closed	28.295	53.914	4.867	6.387	10.859	26.188
31	M	Patients	52	12	167	248	Painting	18.676	19.033	3.400	3.303	10.850	11.559
32	M	Patients	79	17	178	256	Open	45.570	47.785	7.177	8.277	25.381	27.269
32	M	Patients	79	17	178	256	Closed	NA	NA	NA	NA	NA	NA
32	M	Patients	79	17	178	256	Painting	43.687	37.434	7.105	6.157	15.705	18.774
33	M	Patients	67	17	165	248	Open	17.790	33.938	4.000	6.813	4.838	10.880
33	M	Patients	67	17	165	248	Closed	27.806	45.755	3.570	9.085	10.715	21.872
33	M	Patients	67	17	165	248	Painting	14.549	24.718	2.581	3.775	5.458	11.435
48	M	Patients	50	8	180	272	Open	20.795	27.832	4.249	4.826	4.559	5.013
48	M	Patients	50	8	180	272	Closed	28.267	27.841	5.457	4.909	7.040	8.544
48	M	Patients	50	8	180	272	Painting	22.628	18.992	5.268	4.169	6.915	5.119
49	F	Patients	38	17	168	241	Open	19.222	36.835	3.439	5.783	12.723	7.536
49	F	Patients	38	17	168	241	Closed	26.363	28.676	4.824	4.846	5.830	10.831
49	F	Patients	38	17	168	241	Painting	14.154	27.398	3.077	5.228	5.121	5.635
67	F	Patients	55	17	168	248	Open	58.477	63.246	8.962	10.165	16.143	23.355
67	F	Patients	55	17	168	248	Closed	NA	NA	NA	NA	NA	NA
67	F	Patients	55	17	168	248	Painting	NA	NA	NA	NA	NA	NA
36	F	Controls	44	12	166	241	Open	20.805	16.566	2.680	3.755	7.634	3.866
36	F	Controls	44	12	166	241	Closed	16.006	26.837	2.402	5.108	3.405	4.486
36	F	Controls	44	12	166	241	Painting	16.267	21.557	2.238	4.236	3.874	3.990
37	M	Controls	73	14	177	280	Open	23.326	24.315	3.595	4.600	7.663	9.098
37	M	Controls	73	14	177	280	Closed	27.854	43.959	4.573	9.211	8.957	13.652
37	M	Controls	73	14	177	280	Painting	24.639	30.725	4.449	5.500	8.382	8.652
38	F	Controls	60	17	176	248	Open	18.106	22.639	3.216	4.153	9.123	8.741
38	F	Controls	60	17	176	248	Closed	13.479	23.584	2.300	3.696	6.177	10.294
38	F	Controls	60	17	176	248	Painting	16.750	23.833	2.794	5.184	9.559	9.191
39	M	Controls	70	12	180	287	Open	13.434	27.824	2.520	5.707	8.382	8.652
39	M	Controls	70	12	180	287	Closed	23.215	35.791	4.031	6.284	8.956	13.652
39	M	Controls	70	12	180	287	Painting	22.790	27.843	4.740	5.900	7.663	9.098
40	F	Controls	53	17	174	241	Open	19.709	19.476	3.775	4.067	6.602	9.475
40	F	Controls	53	17	174	241	Closed	15.680	25.028	2.437	4.087	6.777	17.511
40	F	Controls	53	17	174	241	Painting	17.902	17.558	3.239	3.219	5.993	9.578
41	F	Controls	67	12	175	256	Open	18.494	26.947	3.497	4.900	4.693	10.224
41	F	Controls	67	12	175	256	Closed	27.489	25.395	4.502	4.781	11.918	14.409
41	F	Controls	67	12	175	256	Painting	21.985	30.355	3.679	5.402	4.257	8.738
42	M	Controls	66	17	180	272	Open	21.691	33.459	3.571	7.221	5.488	6.048
42	M	Controls	66	17	180	272	Closed	31.959	41.006	4.191	6.630	12.495	7.594
42	M	Controls	66	17	180	272	Painting	20.289	27.627	3.858	5.692	5.344	5.587
44	F	Controls	52	14	160	241	Open	22.752	30.613	4.495	4.684	6.245	7.474
44	F	Controls	52	14	160	241	Closed	19.996	30.937	3.354	6.944	5.280	9.458
44	F	Controls	52	14	160	241	Painting	20.905	20.790	4.494	3.675	5.196	7.587
45	M	Controls	71	14	172	272	Open	25.449	24.192	5.347	3.971	8.066	8.262
45	M	Controls	71	14	172	272	Closed	48.279	35.164	7.604	5.428	16.162	15.087
45	M	Controls	71	14	172	272	Painting	31.978	26.834	6.052	5.111	12.711	9.819
46	M	Controls	75	15	167	272	Open	44.433	41.920	7.444	7.542	12.785	18.006
46	M	Controls	75	15	167	272	Closed	36.858	56.866	6.233	9.720	13.092	21.804
46	M	Controls	75	15	167	272	Painting	34.492	43.388	6.468	7.092	10.681	22.165
47	F	Controls	65	15	162	233	Open	33.009	34.673	5.351	8.295	4.863	5.671
47	F	Controls	65	15	162	233	Closed	30.047	30.647	6.625	6.199	6.930	9.297
47	F	Controls	65	15	162	233	Painting	22.257	27.797	4.428	5.773	5.005	5.593
51	F	Controls	32	17	163	241	Open	17.664	17.672	2.683	3.147	9.675	5.893
51	F	Controls	32	17	163	241	Closed	20.812	22.521	2.831	3.988	7.263	7.741
51	F	Controls	32	17	163	241	Painting	12.316	12.282	2.438	3.027	3.994	5.241
52	M	Controls	75	15	166	256	Open	25.829	24.264	4.942	3.914	8.256	11.381
52	M	Controls	75	15	166	256	Closed	54.163	50.196	9.730	7.640	13.291	22.631
52	M	Controls	75	15	166	256	Painting	39.492	30.889	6.383	5.055	9.604	15.485
54	M	Controls	66	14	165	256	Open	13.268	26.157	2.999	5.883	3.769	6.005
54	M	Controls	66	14	165	256	Closed	16.038	22.736	3.076	4.882	5.009	6.898
54	M	Controls	66	14	165	256	Painting	27.994	23.223	4.114	4.306	6.067	8.707
55	F	Controls	80	14	164	241	Open	31.647	33.805	5.728	6.752	16.721	10.540
55	F	Controls	80	14	164	241	Closed	40.891	53.875	6.860	8.892	16.441	33.278
55	F	Controls	80	14	164	241	Painting	34.689	31.476	5.716	5.521	8.440	11.017
56	F	Controls	39	15	169	256	Open	27.324	37.238	4.670	7.466	5.765	6.366
56	F	Controls	39	15	169	256	Closed	23.426	38.940	3.650	6.624	5.864	9.310
56	F	Controls	39	15	169	256	Painting	32.188	27.245	5.850	6.103	7.313	7.890
57	M	Controls	65	17	185	264	Open	20.775	17.922	4.009	3.300	5.415	7.167
57	M	Controls	65	17	185	264	Closed	27.908	28.574	5.767	5.531	12.229	16.783
57	M	Controls	65	17	185	264	Painting	16.364	17.147	3.112	2.994	4.894	6.774
58	F	Controls	63	17	167	248	Open	18.649	26.649	3.353	5.986	5.169	5.987
58	F	Controls	63	17	167	248	Closed	22.512	28.351	3.917	4.168	12.194	8.286
58	F	Controls	63	17	167	248	Painting	24.655	28.951	4.067	5.402	14.960	8.359
59	M	Controls	57	8	171	272	Open	16.896	28.917	2.485	7.017	5.253	8.001
59	M	Controls	57	8	171	272	Closed	13.648	27.207	2.563	5.070	5.491	13.129
59	M	Controls	57	8	171	272	Painting	21.385	27.270	3.727	4.289	13.205	8.248
60	F	Controls	43	15	160	241	Open	25.233	41.066	4.384	10.173	5.882	5.863
60	F	Controls	43	15	160	241	Closed	28.410	31.111	5.392	6.693	8.845	12.515
60	F	Controls	43	15	160	241	Painting	14.581	29.758	3.112	5.179	5.991	6.319
61	M	Controls	76	16	183	272	Open	29.682	41.248	6.258	6.824	9.824	12.912
61	M	Controls	76	16	183	272	Closed	104.078	104.826	11.048	11.052	40.112	41.986
61	M	Controls	76	16	183	272	Painting	42.733	42.317	6.881	6.569	10.031	12.866
62	F	Controls	69	17	153	233	Open	20.082	21.392	3.886	4.438	5.332	6.539
62	F	Controls	69	17	153	233	Closed	18.981	30.770	3.572	3.650	11.575	8.560
62	F	Controls	69	17	153	233	Painting	16.032	21.814	3.099	4.340	5.193	5.243
63	M	Controls	47	14	175	256	Open	31.823	30.850	9.773	6.430	4.180	5.181
63	M	Controls	47	14	175	256	Closed	19.233	24.588	3.257	4.583	7.039	10.028
63	M	Controls	47	14	175	256	Painting	11.092	19.337	2.240	3.863	4.368	5.500
64	F	Controls	52	17	158	233	Open	14.687	25.887	2.648	4.873	5.493	7.919
64	F	Controls	52	17	158	233	Closed	19.534	31.931	4.308	5.100	5.045	13.333
64	F	Controls	52	17	158	233	Painting	20.422	27.199	3.589	4.533	10.343	7.579
65	M	Controls	63	17	168	256	Open	24.922	24.414	3.975	4.460	6.464	8.441
65	M	Controls	63	17	168	256	Closed	23.558	23.721	3.628	4.565	10.478	13.461
65	M	Controls	63	17	168	256	Painting	33.230	30.544	5.531	6.020	7.790	9.838
66	F	Controls	32	17	158	233	Open	12.193	25.089	2.593	4.529	8.365	5.782
66	F	Controls	32	17	158	233	Closed	25.127	18.777	4.058	3.830	7.492	9.444
66	F	Controls	32	17	158	233	Painting	15.768	16.701	3.475	2.910	4.249	4.358
68	F	Controls	38	15	149	225	Open	10.137	16.357	2.060	3.382	3.687	4.101
68	F	Controls	38	15	149	225	Closed	14.741	19.590	3.007	3.043	3.804	6.651
68	F	Controls	38	15	149	225	Painting	14.666	22.292	2.745	4.312	5.479	5.272
69	M	Controls	52	15	180	272	Open	14.655	26.415	2.287	5.939	4.430	7.230
69	M	Controls	52	15	180	272	Closed	19.996	30.392	3.137	5.239	10.394	13.902
69	M	Controls	52	15	180	272	Painting	21.112	20.280	4.145	3.508	7.273	7.551
70	F	Controls	55	12	170	256	Open	20.524	24.411	4.121	4.687	8.123	6.212
70	F	Controls	55	12	170	256	Closed	18.674	23.874	2.928	3.631	9.106	16.260
70	F	Controls	55	12	170	256	Painting	15.770	18.866	2.689	3.456	6.721	6.178
71	F	Controls	67	14	155	233	Open	25.609	25.521	4.240	4.537	8.777	11.983
71	F	Controls	67	14	155	233	Closed	27.601	49.006	4.910	6.372	9.706	16.223
71	F	Controls	67	14	155	233	Painting	28.378	31.763	4.280	6.001	16.712	11.560
